# Supplementary material for: High-volume lactated Ringer’s solution with human albumin versus standard-volume infusion as a prophylactic treatment for post-endoscopic retrograde cholangiopancreatography pancreatitis: randomized clinical trial
Source: BJS Open. 2025 Jan 21;9(1):zrae149. doi: 10.1093/bjsopen/zrae149 (PMC11749547; doi:10.1093/bjsopen/zrae149)
Supplement: zrae149_Supplementary_Data [file zrae149_supplementary_data.zip]

Archive with 2 entries (2 files):
- modified_CONSORT-DIAGRAM.jpg
- Supplementary-Material.docx
